# Supplementary material for: Social Deficits and Cerebellar Degeneration in Purkinje Cell Scn8a Knockout Mice
Source: Front Mol Neurosci. 2022 Apr 26;15:822129. doi: 10.3389/fnmol.2022.822129 (PMC9087741; doi:10.3389/fnmol.2022.822129)
Supplement: Supplementary file 5 [file Table_1.XLSX]

## Sheet: Sheet1
	Test/Experiment
Figure 1C	Purkinje cell density
Two-way ANOVA
ANOVA table	F (DFn, DFd)	P value
Interaction	F (3, 27) = 15.79	P<0.0001
Time	F (3, 27) = 31.41	P<0.0001
Genotype	F (1, 27) = 41.21	P<0.0001
Bonferroni's multiple comparisons test	Mean Diff.	95.00% CI of diff.	Significant?	Summary	Adjusted P Value
Control - Mutant
2months	-0.3167	-5.276 to 4.643	No	ns	>0.9999
4months	2.293	-4.268 to 8.853	No	ns	>0.9999
5months	8.443	1.883 to 15.00	Yes	**	0.0075
9months	18.35	12.59 to 24.11	Yes	****	<0.0001
Figure 1D	Purkinje cell size
Two-way ANOVA
ANOVA table	F (DFn, DFd)	P value
Interaction	F (3, 32) = 3.577	P=0.0245
Time	F (3, 32) = 7.900	P=0.0004
Genotype	F (1, 32) = 1.926	P=0.1748
Bonferroni's multiple comparisons test	Mean Diff.	95.00% CI of diff.	Significant?	Summary	Adjusted P Value
Control - Mutant
2months	-6.292	-51.94 to 39.36	No	ns	>0.9999
4months	1.885	-43.77 to 47.54	No	ns	>0.9999
5months	-6.892	-57.93 to 44.15	No	ns	>0.9999
9months	60.28	16.08 to 104.5	Yes	**	0.0041
Figure 1E	Molecular Layer Thickness
Two-way ANOVA
ANOVA table	F (DFn, DFd)	P value
Interaction	F (3, 36) = 10.36	P<0.0001
Time	F (3, 36) = 10.05	P<0.0001
Genotype	F (1, 36) = 58.23	P<0.0001
Bonferroni's multiple comparisons test	Mean Diff.	95.00% CI of diff.	Significant?	Summary	Adjusted P Value
Control - Mutant
2months	8.079	-9.198 to 25.35	No	ns	0.9073
4months	11.11	-6.415 to 28.63	No	ns	0.417
5months	27.99	9.666 to 46.31	Yes	**	0.0011
9months	60.98	39.83 to 82.14	Yes	****	<0.0001
Figure 2C	MRI T2 axial images	n=5 per group
Horizontal Cerebellum Area (% of control)
	Control	Mutant
Mean	1	0.6391
SEM	0.06294	0.05678
Student’s unpaired t-test	Control - Mutant
P value	0.0028
P value summary	**
Significantly different (P < 0.05)?	Yes
One- or two-tailed P value?	Two-tailed
t, df	t=4.258, df=8
Figure 2D	MRI T2 coronal images	n=5 per group
Coronal Cerebellum Area (% of control)
	Control	Mutant
Mean	1	0.7262
SEM	0.02935	0.02339
Student’s unpaired t-test	Control - Mutant
P value	<0.0001
P value summary	****
Significantly different (P < 0.05)?	Yes
One- or two-tailed P value?	Two-tailed
t, df	t=7.295, df=8
Figure 2E	TUNEL Positive cells (%)-Molecular Layer	n=16 per group
	Control	Mutant
Mean	0.5384	20.42
SEM	0.03903	1.287
Student’s unpaired t-test	Control - Mutant
P value	<0.0001
P value summary	****
Significantly different (P < 0.05)?	Yes
One- or two-tailed P value?	Two-tailed
t, df	t=15.44, df=30
Figure 2G	TUNEL Positive cells (%)-Cerebellar Nuclei	n=14 per group
	Control	Mutant
Mean	1.282	17.79
SEM	0.1644	1.522
Student’s unpaired t-test	Control - Mutant
P value	<0.0001
P value summary	****
Significantly different (P < 0.05)?	Yes
One- or two-tailed P value?	Two-tailed
t, df	t=10.79, df=26
Figure 3B	Foot-print Analysis	n=Control 6wks:10, Mutant 6wks:10; Control 12wks:6, Mutant 12wks:9
Two-way ANOVA
ANOVA table	F (DFn, DFd)	P value
Interaction	F (6, 60) = 4.719	P=0.0005
Measurements	F (1.275, 38.25) = 508.1	P<0.0001
Group	F (3, 30) = 3.716	P=0.0220
Bonferroni's multiple comparisons test	Mean Diff.	95.00% CI of diff.	Significant?	Summary	Adjusted P Value
Stride Length
Control 6wks vs. Mutant 6wks	0.6333	-0.6906 to 1.957	No	ns	0.9528
Control 6wks vs. Control 12wks	-0.7356	-1.700 to 0.2286	No	ns	0.1979
Control 6wks vs. Mutant 12wks	0.5111	-0.5021 to 1.524	No	ns	0.8814
Mutant 6wks vs. Control 12wks	-1.369	-2.739 to 0.001218	No	ns	0.0503
Mutant 6wks vs. Mutant 12wks	-0.1222	-1.521 to 1.276	No	ns	>0.9999
Control 12wks vs. Mutant 12wks	1.247	0.1491 to 2.344	Yes	*	0.0222
Fore-Base Width
Control 6wks vs. Mutant 6wks	0.1244	-0.1518 to 0.4007	No	ns	>0.9999
Control 6wks vs. Control 12wks	0.03889	-0.4270 to 0.5048	No	ns	>0.9999
Control 6wks vs. Mutant 12wks	-0.0937	-0.3822 to 0.1948	No	ns	>0.9999
Mutant 6wks vs. Control 12wks	-0.08556	-0.5504 to 0.3793	No	ns	>0.9999
Mutant 6wks vs. Mutant 12wks	-0.2181	-0.5578 to 0.1215	No	ns	0.4271
Control 12wks vs. Mutant 12wks	-0.1326	-0.6002 to 0.3351	No	ns	>0.9999
Hind-Base Width
Control 6wks vs. Mutant 6wks	0.01944	-0.4750 to 0.5139	No	ns	>0.9999
Control 6wks vs. Control 12wks	-0.04056	-0.4480 to 0.3668	No	ns	>0.9999
Control 6wks vs. Mutant 12wks	-0.638	-1.145 to -0.1306	Yes	**	0.0096
Mutant 6wks vs. Control 12wks	-0.06	-0.4906 to 0.3706	No	ns	>0.9999
Mutant 6wks vs. Mutant 12wks	-0.6574	-1.178 to -0.1365	Yes	**	0.0095
Control 12wks vs. Mutant 12wks	-0.5974	-1.045 to -0.1495	Yes	**	0.0075
Figure 3D	Distance Traveled in each time bin in Open Field Test	n=control:8, mutant:11
Two-way ANOVA
ANOVA table	F (DFn, DFd)	P value
Interaction	F (14, 238) = 1.804	P=0.0387
Time	F (5.969, 101.5) = 12.72	P<0.0001
Genotype	F (1, 17) = 0.6760	P=0.4223
Bonferroni's multiple comparisons test	Mean Diff.	95.00% CI of diff.	Significant?	Summary	Adjusted P Value
Control - Mutant
0:00-1:00	103.1	-108.4 to 314.7	No	ns	>0.9999
1:00-2:00	64.69	-139.8 to 269.2	No	ns	>0.9999
2:00-3:00	72.49	-219.2 to 364.2	No	ns	>0.9999
3:00-4:00	20.25	-136.3 to 176.8	No	ns	>0.9999
4:00-5:00	-33.64	-208.9 to 141.6	No	ns	>0.9999
5:00-6:00	75.7	-125.1 to 276.5	No	ns	>0.9999
6:00-7:00	39.43	-107.8 to 186.7	No	ns	>0.9999
7:00-8:00	50.24	-83.97 to 184.5	No	ns	>0.9999
8:00-9:00	-16.06	-206.6 to 174.5	No	ns	>0.9999
9:00-10:00	26.44	-162.6 to 215.5	No	ns	>0.9999
10:00-11:00	66	-103.4 to 235.4	No	ns	>0.9999
11:00-12:00	49.72	-92.90 to 192.3	No	ns	>0.9999
12:00-13:00	-24.31	-203.8 to 155.2	No	ns	>0.9999
13:00-14:00	-67.53	-267.3 to 132.2	No	ns	>0.9999
14:00-15:00	-18.86	-174.1 to 136.4	No	ns	>0.9999
Figure 3E	Total Distance Traveled in Open Field Test(cm)	n=control:8, mutant:11
	Control	Mutant
Mean	5060	4653
SEM	466.5	255.3
Student’s unpaired t-test	Control - Mutant
P value	0.4223
P value summary	ns
Significantly different (P < 0.05)?	No
One- or two-tailed P value?	Two-tailed
t, df	t=0.8222, df=17
Figure 3F	Time in Center Open Field Test(s)	n=control:8, mutant:11
	Control	Mutant
Mean	16.01	6.208
SEM	3.306	0.9608
Student’s unpaired t-test	Control - Mutant
P value	0.0047
P value summary	**
Significantly different (P < 0.05)?	Yes
One- or two-tailed P value?	Two-tailed
t, df	t=3.254, df=17
Figure 3G	Times of Enteries Open Field Test	n=control:8, mutant:11
	Control	Mutant
Mean	50.25	25
SEM	5.557	3.613
Student’s unpaired t-test	Control - Mutant
P value	0.001
P value summary	***
Significantly different (P < 0.05)?	Yes
One- or two-tailed P value?	Two-tailed
t, df	t=3.982, df=17
Figure 4B	Time in White (s) in Light-Dark Box(s)	n=control:15 mutant:12
	Control	Mutant
Mean	223.8	88.4
SEM	24.49	20.06
Student’s unpaired t-test	Control - Mutant
P value	0.0004
P value summary	***
Significantly different (P < 0.05)?	Yes
One- or two-tailed P value?	Two-tailed
t, df	t=4.129, df=25
Figure 4C	Number of Transitions in Light-Dark Box	n=control:15 mutant:12
	Control	Mutant
Mean	21.67	8
SEM	2.131	1.087
Student’s unpaired t-test	Control - Mutant
P value	<0.0001
P value summary	****
Significantly different (P < 0.05)?	Yes
One- or two-tailed P value?	Two-tailed
t, df	t=5.297, df=25
Figure 4E	Time Spent in Open Arm (%) in Elevated Plus Maze(s)	n=control:13 mutant:16
	Control	Mutant
Mean	14.69	6.873
SEM	1.529	1.134
Student’s unpaired t-test	Control - Mutant
P value	0.0003
P value summary	***
Significantly different (P < 0.05)?	Yes
One- or two-tailed P value?	Two-tailed
t, df	t=4.191, df=27
Figure 4F	No. of Enteries into Open Arm in Elevated Plus Maze	n=control:13 mutant:16
	Control	Mutant
Mean	6.154	2.938
SEM	0.8612	0.4327
Student’s unpaired t-test	Control - Mutant
P value	0.0015
P value summary	**
Significantly different (P < 0.05)?	Yes
One- or two-tailed P value?	Two-tailed
t, df	t=3.532, df=27
Figure 5B	Social Approach	n=control:16 mutant:17
Mixed-effects model (REML)
Fixed effects (type III)	P value	P value summary	Statistically significant (P < 0.05)?	F (DFn, DFd)
Genotype	0.9988	ns	No	F (1, 45) = 2.104e-006
Chamber	<0.0001	****	Yes	F (2, 48) = 32.73
Genotype x Chamber	0.0001	***	Yes	F (2, 45) = 10.93
Bonferroni's multiple comparisons test	Predicted (LS) mean diff.	95.00% CI of diff.	Significant?	Summary	Adjusted P Value
Control
Novel Animal vs. Center	171.5	125.2 to 217.8	Yes	****	<0.0001
Novel Animal vs. Novel Object	103.4	57.12 to 149.7	Yes	****	<0.0001
Center vs. Novel Object	-68.04	-114.3 to -21.72	Yes	**	0.0016
Mutant
Novel Animal vs. Center	61.1	16.12 to 106.1	Yes	**	0.004
Novel Animal vs. Novel Object	38.34	-6.646 to 83.32	No	ns	0.1214
Center vs. Novel Object	-22.76	-67.75 to 22.22	No	ns	0.6614
Figure 5C	Social Novelty	n=control:16 mutant:17
Mixed-effects model (REML)
Fixed effects (type III)	P value	P value summary	Statistically significant (P < 0.05)?	F (DFn, DFd)
Genotype	0.9973	ns	No	F (1, 45) = 1.125e-005
Chamber	<0.0001	****	Yes	F (2, 48) = 35.17
Genotype x Chamber	0.0003	***	Yes	F (2, 45) = 9.657
Bonferroni's multiple comparisons test	Predicted (LS) mean diff.	95.00% CI of diff.	Significant?	Summary	Adjusted P Value
Control
Familiar Animal vs. Center	27.61	-27.30 to 82.53	No	ns	0.6699
Familiar Animal vs. Novel Animal	-160.6	-215.5 to -105.7	Yes	****	<0.0001
Center vs. Novel Animal	-188.2	-243.1 to -133.3	Yes	****	<0.0001
Mutant
Familiar Animal vs. Center	31.58	-21.73 to 84.89	No	ns	0.456
Familiar Animal vs. Novel Animal	-48.05	-101.4 to 5.260	No	ns	0.0914
Center vs. Novel Animal	-79.63	-132.9 to -26.32	Yes	**	0.0013
Figure 5D	Social Approach Interaction Time (s)	n=control:16 mutant:17
Two-way ANOVA
ANOVA table	F (DFn, DFd)	P value
Interaction	F (1, 31) = 7.420	P=0.0105
NAvsNO	F (1, 31) = 11.17	P=0.0022
Genotype	F (1, 31) = 1.035	P=0.3168
Bonferroni's multiple comparisons test	Predicted (LS) mean diff.	95.00% CI of diff.	Significant?	Summary	Adjusted P Value
Novel Animal - Novel Object
Control	68.83	30.47 to 107.2	Yes	***	0.0004
Mutant	7.022	-30.20 to 44.24	No	ns	>0.9999
Figure 5E	Social Novelty Interaction Time (s)	n=control:16 mutant:17
Two-way ANOVA
ANOVA table	F (DFn, DFd)	P value
Interaction	F (1, 31) = 9.777	P=0.0038
FAvsNA	F (1, 31) = 33.51	P<0.0001
Genotype	F (1, 31) = 0.02699	P=0.8706
Bonferroni's multiple comparisons test	Predicted (LS) mean diff.	95.00% CI of diff.	Significant?	Summary	Adjusted P Value
Familiar Animal - Novel Animal
Control	-112.5	-155.2 to -69.86	Yes	****	<0.0001
Mutant	-33.6	-75.01 to 7.808	No	ns	0.1305
Figure 6A	Social Olfaction	n=11 per group
Two-way ANOVA
ANOVA table	F (DFn, DFd)	P value
Interaction	F (14, 280) = 7.536	P<0.0001
Scent	F (14, 280) = 32.66	P<0.0001
Genotype	F (1, 20) = 15.25	P=0.0009
Bonferroni's multiple comparisons test	Predicted (LS) mean diff.	95.00% CI of diff.	Significant?	Summary	Adjusted P Value
Control - Mutant
Water1	3.284	-8.624 to 15.19	No	ns	>0.9999
2	0.8045	-11.10 to 12.71	No	ns	>0.9999
3	1.866	-10.04 to 13.77	No	ns	>0.9999
Almond1	0.4936	-11.41 to 12.40	No	ns	>0.9999
2	1.091	-10.82 to 13.00	No	ns	>0.9999
3	0.6909	-11.22 to 12.60	No	ns	>0.9999
Banana1	3.078	-8.829 to 14.99	No	ns	>0.9999
2	0.4682	-11.44 to 12.38	No	ns	>0.9999
3	2.454	-9.454 to 14.36	No	ns	>0.9999
SocialA1	37.98	26.07 to 49.88	Yes	****	<0.0001
2	15.7	3.795 to 27.61	Yes	**	0.0018
3	1.39	-10.52 to 13.30	No	ns	>0.9999
SocialB1	17.24	5.331 to 29.15	Yes	***	0.0004
2	12.29	0.3825 to 24.20	Yes	*	0.0369
3	3.267	-8.640 to 15.17	No	ns	>0.9999
Figure 6B	Male-Female Interaction	n=control:8 mutant:12
	Control	Mutant
Mean	108.5	68.4
SEM	13.22	11.71
Student Unpaired t test	Control - Mutant
P value	0.0387
P value summary	*
Significantly different (P < 0.05)?	Yes
One- or two-tailed P value?	Two-tailed
t, df	t=2.230, df=18
Figure 6C	Grooming	n=14 per group
	Control	Mutant
Mean	167.1	267.4
SEM	36.43	17.45
Student Unpaired t test	Control - Mutant
P value	0.0198
P value summary	*
Significantly different (P < 0.05)?	Yes
One- or two-tailed P value?	Two-tailed
t, df	t=2.483, df=26
Figure 6D	Correct Responses Water T-maze	n=control:8 mutant:12
Two-way ANOVA
ANOVA table	F (DFn, DFd)	P value
Interaction	F (5, 114) = 3.943	P=0.0025
Day	F (5, 114) = 32.20	P<0.0001
Genotype	F (1, 114) = 33.93	P<0.0001
Bonferroni's multiple comparisons test	Mean Diff.	95.00% CI of diff.	Significant?	Summary	Adjusted P Value
Control - Mutant
D1	2.472	-0.04209 to 4.987	No	ns	0.0567
D2	0	-2.514 to 2.514	No	ns	>0.9999
D3	0.7778	-1.737 to 3.292	No	ns	>0.9999
RD1	4.917	2.402 to 7.431	Yes	****	<0.0001
RD2	3.75	1.236 to 6.264	Yes	***	0.0007
RD3	1.444	-1.070 to 3.959	No	ns	0.7543
Figure 6E	Trials Prior to 5 Consecutive Correct Responses Water T-maze	n=control:8 mutant:12
Two-way ANOVA
ANOVA table	F (DFn, DFd)	P value
Interaction	F (5, 114) = 3.251	P=0.0088
Day	F (5, 114) = 12.96	P<0.0001
Genotype	F (1, 114) = 11.48	P=0.0010
Bonferroni's multiple comparisons test	Mean Diff.	95.00% CI of diff.	Significant?	Summary	Adjusted P Value
Control - Mutant
D1	-1.194	-4.708 to 2.319	No	ns	>0.9999
D2	1.861	-1.653 to 5.375	No	ns	0.9463
D3	-1.333	-4.847 to 2.181	No	ns	>0.9999
RD1	-4	-7.514 to -0.4861	Yes	*	0.0167
RD2	-4.778	-8.292 to -1.264	Yes	**	0.0024
RD3	-1.417	-4.931 to 2.097	No	ns	>0.9999
Figure S4	Rotarod	n=control:9, mutant:11
Two-way ANOVA
ANOVA table	F (DFn, DFd)	P value
Interaction	F (4, 72) = 2.015	P=0.1014
Day	F (2.806, 50.50) = 1.250	P=0.3009
Genotype	F (1, 18) = 27.99	P<0.0001
Bonferroni's multiple comparisons test	Mean Diff.	95.00% CI of diff.	Significant?	Summary	Adjusted P Value
Control - Mutant
Day1	36.06	16.97 to 55.16	Yes	***	0.0006
Day2	40.42	9.387 to 71.45	Yes	*	0.01
Day3	47.9	10.70 to 85.10	Yes	*	0.0119
Day4	52.18	4.412 to 99.95	Yes	*	0.0313
Day5	58.27	14.49 to 102.1	Yes	**	0.0094
Figure S3	Frequency of action potential	n=10 per group
Command currents/pA	Frequency of action potential(Spikes/s)		Comparison	P value (Student t-test)
	Con (Mean±Sem)	Mut (Mean±Sem)
50	0.5±0.32	0.2±0.14	Con v.s. Mut	0.388
100	1±0.22	0.7±0.22	Con v.s. Mut	0.331
150	3.7±0.38	3.2±0.38	Con v.s. Mut	0.343
200	10.2±0.30	8.2±0.34	Con v.s. Mut	<0.001
250	11.9±0.25	9±0.27	Con v.s. Mut	<0.001
300	13±0.35	10.1±0.40	Con v.s. Mut	<0.001
350	15.6±0.69	11.8±0.31	Con v.s. Mut	<0.001
400	16.7±0.57	12.7±0.39	Con v.s. Mut	<0.001
